# Supplementary material for: Mark-release-recapture meets Species Distribution Models: Identifying micro-habitats of grassland butterflies in agricultural landscapes
Source: PLoS One. 2018 Nov 28;13(11):e0207052. doi: 10.1371/journal.pone.0207052 (PMC6261544; doi:10.1371/journal.pone.0207052)
Supplement: S1 Appendix — Given are individuals captured and recaptured per plot and sex of each individual, as well as exact GPS coordinates of each plot. (XLSX) [file pone.0207052.s001.xlsx]

## Sheet: E medusa_2014
Plott	Nummer	2014-05-31	2014-06-01	2014-06-02	2014-06-03	2014-06-05	2014-06-10	Sex
1	1	1	0	0	0	0	0	male
1	2	1	0	0	0	0	0	male
1	14	1	0	0	0	0	0	female
1	15	1	0	0	0	0	0	male
1	22	1	0	0	0	0	0	female
2	3	1	0	0	0	0	0	female
2	4	1	0	0	0	0	1	female
2	5	1	0	0	1	0	0	female
2	8	1	0	0	0	1	0	male
2	9	1	0	0	0	1	0	male
2	74	0	0	1	0	0	0	female
3	6	1	0	0	0	0	0	male
3	7	1	0	0	0	0	0	male
3	16	1	0	0	0	1	0	male
3	18	1	0	0	0	0	0	male
3	19	1	0	0	0	1	0	male
4	27	1	0	0	0	0	0	female
4	75	0	0	1	0	0	0	male
5	10	1	0	0	0	0	0	male
5	11	1	0	0	0	0	0	male
6	12	1	0	1	0	0	0	male
6	13	1	0	0	0	0	0	male
8	20	1	0	0	0	0	0	male
9	73	0	0	1	0	0	0	female
10	17	1	0	0	0	0	0	male
13	21	1	0	0	0	0	0	female
13	28	1	0	0	1	0	0	female
16	23	1	0	1	0	0	0	female
16	34	1	0	1	0	0	0	male
17	30	1	0	0	0	0	0	male
17	31	1	0	0	0	0	0	male
17	79	0	0	1	0	0	0	female
17	94	0	0	0	0	1	0	male
17	95	0	0	0	0	1	0	female
18	25	1	0	1	1	0	0	female
18	78	0	0	1	0	0	0	female
19	24	1	0	0	0	0	0	male
20	26	1	0	0	1	0	0	female
20	96	0	0	0	0	1	0	female
21	29	1	0	1	0	0	0	male
30	32	1	0	0	0	0	0	male
31	33	1	0	0	0	0	0	male
31	35	1	0	0	0	0	1	male
33	36	1	0	0	0	0	0	male
51	39	0	1	0	0	0	0	female
52	41	0	1	0	0	0	0	female
52	48	0	1	0	0	0	0	female
53	40	0	1	0	0	0	0	male
53	42	0	1	0	1	0	0	male
54	43	0	1	0	1	1	0	female
54	47	0	1	0	0	0	0	male
54	50	0	1	0	0	0	0	male
54	99	0	0	0	1	1	0	female
54	100	0	0	0	0	1	0	female
54	101	0	0	0	0	1	0	male
55	44	0	1	0	0	1	0	female
55	45	0	1	0	0	0	0	female
55	53	0	1	0	0	0	0	male
56	46	0	1	0	0	0	0	male
56	80	0	0	0	1	0	0	female
57	49	0	1	0	1	0	0	male
57	491	0	1	0	0	0	0	male
57	51	0	1	0	0	1	0	male
57	52	0	1	0	1	0	0	female
57	81	0	0	0	1	0	0	male
58	54	0	1	1	0	1	0	male
60	55	0	1	0	0	0	0	female
62	56	0	1	0	0	0	0	female
62	85	0	0	0	1	0	0	female
63	57	0	1	0	0	0	0	female
64	58	0	1	0	1	0	0	male
64	61	0	1	0	0	0	0	male
65	60	0	1	0	0	1	0	female
66	83	0	0	0	1	0	0	female
66	84	0	0	0	1	1	0	female
66	102	0	0	0	0	0	1	female
67	59	0	1	0	1	1	0	female
70	62	0	1	0	0	0	0	female
70	63	0	1	0	0	0	0	male
70	65	0	1	0	0	0	0	male
70	66	0	1	0	0	0	0	male
70	71	0	1	0	0	0	0	male
70	86	0	0	0	1	0	0	female
70	90	0	0	0	1	0	0	female
71	64	0	1	0	0	0	0	female
71	87	0	0	0	1	1	0	male
72	88	0	0	0	1	0	0	female
72	89	0	0	0	1	0	1	female
72	92	0	0	0	1	0	0	female
74	72	0	1	0	0	0	0	female
76	67	0	1	0	0	0	0	male
76	68	0	1	0	1	0	0	male
76	69	0	1	0	0	0	0	female
76	70	0	1	0	0	0	0	female
77	91	0	0	0	1	0	0	female
77	93	0	0	0	1	0	0	female
80	77	0	0	1	0	0	0	male
82	76	0	0	1	0	1	0	male
82	97	0	0	0	0	1	0	male
83	98	0	0	0	0	1	0	female
101	82	0	0	0	1	0	0	female
999	37	1	0	0	1	0	0	female
999	38	1	0	0	0	0	0	female

## Sheet: E medusa_2014_GPS
Plot	Lat	Lon	UTM_32_N	UMT_32_E
1	48.2973	11.6884	5.35284e+06	699382
2	48.2973	11.6887	5.35284e+06	699402
3	48.2973	11.6888	5.35284e+06	699409
4	48.2974	11.6889	5.35285e+06	699418
5	48.2976	11.6888	5.35287e+06	699404
6	48.2972	11.6889	5.35283e+06	699416
8	48.2972	11.689	5.35282e+06	699428
9	48.2971	11.6886	5.35282e+06	699391
10	48.2972	11.6884	5.35282e+06	699379
13	48.2972	11.6892	5.35283e+06	699440
16	48.297	11.6889	5.35281e+06	699418
17	48.2973	11.6896	5.35284e+06	699468
18	48.2975	11.6892	5.35286e+06	699438
19	48.2973	11.6894	5.35284e+06	699451
20	48.2975	11.6894	5.35286e+06	699455
21	48.2974	11.6898	5.35286e+06	699482
30	48.2971	11.6895	5.35281e+06	699465
31	48.2967	11.689	5.35278e+06	699427
33	48.2969	11.6893	5.3528e+06	699448
51	48.2992	11.6907	5.35306e+06	699544
52	48.2992	11.6905	5.35306e+06	699525
53	48.299	11.6907	5.35304e+06	699546
54	48.299	11.6904	5.35303e+06	699518
55	48.2989	11.691	5.35303e+06	699568
56	48.2989	11.6899	5.35302e+06	699486
57	48.2988	11.69	5.35301e+06	699494
58	48.2993	11.6916	5.35307e+06	699608
60	48.2988	11.6915	5.35301e+06	699604
62	48.299	11.6916	5.35304e+06	699607
63	48.2987	11.691	5.353e+06	699565
64	48.2986	11.6913	5.35299e+06	699589
65	48.2989	11.6921	5.35303e+06	699646
66	48.2987	11.6918	5.35301e+06	699625
67	48.2991	11.692	5.35304e+06	699636
70	48.2986	11.6895	5.35298e+06	699457
71	48.2986	11.6897	5.35299e+06	699467
72	48.2986	11.6897	5.35299e+06	699467
74	48.2983	11.6895	5.35296e+06	699456
76	48.2994	11.6903	5.35308e+06	699508
77	48.2994	11.6903	5.35308e+06	699508
80	48.2972	11.6894	5.35283e+06	699454
82	48.2977	11.6892	5.35288e+06	699437
83	48.2977	11.6894	5.35289e+06	699449
101	48.2992	11.6913	5.35306e+06	699587
999	48.2983	11.6902	5.35295e+06	699507

## Sheet: M galathea_2014
Plot	Nummer	2014-06-19	2014-06-22	2014-06-24	2014-06-26	Sex
1	8	1	0	0	0	male
1	9	1	0	0	1	male
1	14	1	0	0	0	male
1	15	1	1	1	0	male
1	16	1	0	0	0	male
1	17	1	0	0	0	female
1	18	1	0	0	0	male
1	19	1	0	0	0	male
1	20	1	0	0	0	male
1	418	0	0	1	0	male
1	420	0	0	1	0	male
2	10	1	0	0	0	male
2	11	1	0	0	0	male
2	406	0	0	1	0	male
2	407	0	0	1	0	male
2	408	0	0	1	0	male
2	417	0	0	1	0	male
2	419	0	0	1	0	male
2	697	0	0	0	1	male
2	698	0	0	0	1	female
2	699	0	0	0	1	male
2	700	0	0	0	1	female
3	40	1	0	0	0	male
3	41	1	0	0	0	male
3	42	1	0	0	0	male
3	43	1	1	0	0	female
3	421	0	0	1	0	male
3	422	0	0	1	0	male
3	423	0	0	1	0	male
3	424	0	0	1	0	female
3	425	0	0	1	0	female
3	426	0	0	1	0	male
3	461	0	0	1	1	female
3	462	0	0	1	0	male
3	696	0	0	0	1	male
3	706	0	0	0	1	male
3	707	0	0	0	1	female
4	444	0	0	1	0	male
4	445	0	0	1	0	male
4	694	0	0	0	1	male
4	695	0	0	0	1	male
5	24	1	0	0	0	male
5	25	1	0	1	1	male
5	26	1	0	0	0	female
5	29	1	0	0	0	male
5	30	1	0	0	0	male
5	31	1	0	0	0	female
5	32	1	0	0	0	male
5	33	1	0	0	0	male
5	34	1	0	0	0	male
5	36	1	0	0	0	male
5	37	1	0	0	0	male
6	46	1	0	0	0	male
6	47	1	0	0	0	male
6	48	1	0	0	0	female
6	49	1	0	0	0	male
6	50	1	0	0	0	male
6	51	1	0	0	0	male
6	52	1	0	0	0	male
7	439	0	0	1	0	male
8	434	0	0	1	0	male
8	436	0	0	1	0	male
8	437	0	0	1	0	male
8	708	0	0	0	1	male
8	709	0	0	0	1	male
9	6	1	0	0	0	male
9	7	1	0	0	0	male
9	259	0	1	0	0	male
9	404	0	0	1	0	male
9	405	0	0	1	0	male
9	409	0	0	1	0	male
9	412	0	0	1	0	male
9	413	0	0	1	0	male
9	416	0	0	1	0	male
9	440	0	0	1	0	male
9	441	0	0	1	0	male
9	442	0	0	1	0	male
9	443	0	0	1	0	male
9	701	0	0	0	1	male
9	702	0	0	0	1	male
9	703	0	0	0	1	male
10	1	1	1	0	0	male
10	2	1	0	0	0	male
10	3	1	0	0	1	female
10	4	1	0	0	0	male
10	5	1	0	0	0	male
10	260	0	1	0	0	male
10	261	0	1	0	0	male
10	262	0	1	1	0	male
10	263	0	1	1	0	male
10	264	0	1	0	0	male
10	265	0	1	0	0	male
10	266	0	1	0	0	female
10	267	0	1	0	0	male
10	268	0	1	0	0	male
10	269	0	1	0	1	female
10	270	0	1	0	1	female
10	271	0	1	1	0	male
10	272	0	1	1	0	male
10	273	0	1	0	0	male
10	274	0	1	0	0	male
10	275	0	1	0	0	male
10	276	0	1	1	0	male
10	277	0	1	0	0	male
10	278	0	1	0	0	male
10	279	0	1	0	0	male
10	704	0	0	0	1	male
11	44	1	0	0	0	male
11	45	1	0	0	0	male
11	53	1	1	0	0	male
12	12	1	0	1	0	male
12	13	1	0	0	0	male
12	21	1	0	0	0	male
12	22	1	1	0	0	male
12	23	1	0	0	0	male
12	27	1	0	0	0	female
12	28	1	0	0	1	female
12	35	1	0	0	0	female
12	38	1	0	0	0	female
12	39	1	0	0	0	male
12	244	0	1	0	0	male
12	245	0	1	0	0	male
12	246	0	1	0	0	male
12	247	0	1	0	0	male
12	248	0	1	0	0	male
12	249	0	1	0	0	male
12	250	0	1	0	0	male
12	251	0	1	0	0	male
12	252	0	1	0	0	male
12	253	0	1	0	0	male
12	254	0	1	0	0	male
12	255	0	1	0	0	male
12	256	0	1	0	0	male
12	257	0	1	0	0	male
12	258	0	1	1	0	male
12	325	0	1	0	0	male
12	326	0	1	0	0	male
12	705	0	0	0	1	male
13	280	0	1	0	0	male
13	281	0	1	0	0	male
13	282	0	1	0	1	male
13	283	0	1	0	0	male
13	284	0	1	0	0	male
13	285	0	1	0	0	male
13	286	0	1	0	0	male
13	287	0	1	0	0	male
13	288	0	1	0	0	male
13	289	0	1	0	0	female
13	290	0	1	0	1	female
13	291	0	1	0	0	female
13	292	0	1	0	0	male
13	293	0	1	0	0	male
13	294	0	1	0	0	female
13	295	0	1	0	0	male
13	296	0	1	1	0	male
13	297	0	1	0	1	male
13	298	0	1	1	0	male
13	299	0	1	0	1	female
13	300	0	1	0	0	male
13	301	0	1	1	0	male
13	302	0	1	0	0	male
13	303	0	1	1	0	male
13	304	0	1	0	0	male
13	305	0	1	0	0	male
13	306	0	1	0	0	male
15	861	1	0	0	0	female
15	88	1	0	0	0	male
16	54	1	0	0	0	male
16	55	1	0	1	0	male
16	56	1	0	0	0	male
16	57	1	0	0	0	male
16	58	1	0	0	0	male
16	59	1	0	0	0	male
16	60	1	0	0	0	male
16	61	1	0	0	0	male
16	410	0	0	1	0	male
16	411	0	0	1	0	male
16	414	0	0	1	0	male
16	415	0	0	1	0	female
16	447	0	0	1	0	male
16	448	0	0	1	0	male
16	449	0	0	1	0	female
16	450	0	0	1	1	female
17	92	1	0	0	0	male
17	93	1	0	0	0	male
17	94	1	0	0	0	male
18	427	0	0	1	1	male
18	435	0	0	1	0	male
18	446	0	0	1	0	male
20	95	1	0	0	0	male
20	96	1	0	0	0	male
20	97	1	1	0	0	male
20	98	1	0	0	0	male
20	99	1	0	0	0	male
20	100	1	0	0	0	male
20	428	0	0	1	1	male
20	429	0	0	1	0	male
20	430	0	0	1	0	female
20	431	0	0	1	0	male
20	432	0	0	1	0	female
20	433	0	0	1	0	male
22	89	1	0	0	0	male
22	90	1	0	0	0	male
22	91	1	0	0	0	male
22	458	0	0	1	0	male
22	459	0	0	1	1	male
22	460	0	0	1	0	male
30	79	1	0	0	0	female
30	80	1	0	0	1	male
30	81	1	0	0	0	male
30	82	1	0	0	0	male
30	83	1	0	0	0	male
30	84	1	0	0	0	male
30	85	1	0	0	0	male
30	86	1	1	0	0	male
30	87	1	0	0	0	male
30	710	0	0	0	1	male
30	711	0	0	0	1	male
30	712	0	0	0	1	male
30	713	0	0	0	1	male
30	714	0	0	0	1	male
30	715	0	0	0	1	male
30	716	0	0	0	1	male
30	717	0	0	0	1	male
30	718	0	0	0	1	male
30	719	0	0	0	1	male
30	720	0	0	0	1	male
30	721	0	0	0	1	male
31	307	0	1	0	0	male
31	308	0	1	0	0	male
31	309	0	1	0	0	male
31	310	0	1	0	0	male
31	311	0	1	0	0	male
31	312	0	1	0	0	male
31	313	0	1	0	0	male
31	314	0	1	1	0	male
31	315	0	1	0	0	male
31	316	0	1	0	0	male
31	317	0	1	0	0	male
31	318	0	1	1	0	male
31	319	0	1	1	1	male
31	320	0	1	0	0	male
31	321	0	1	0	0	male
31	322	0	1	0	0	male
31	323	0	1	0	0	male
31	324	0	1	0	0	male
32	68	1	0	0	0	male
32	69	1	0	0	0	male
32	70	1	0	0	0	male
32	71	1	0	0	0	male
32	72	1	0	0	0	male
32	73	1	0	0	0	male
32	74	1	0	0	0	male
32	75	1	0	0	0	male
32	76	1	0	0	0	male
32	77	1	0	0	1	male
32	78	1	1	0	1	male
32	722	0	0	0	1	male
32	723	0	0	0	1	male
32	724	0	0	0	1	male
32	725	0	0	0	1	female
32	726	0	0	0	1	male
32	727	0	0	0	1	male
32	728	0	0	0	1	male
32	729	0	0	0	1	male
32	730	0	0	0	1	male
32	731	0	0	0	1	male
32	732	0	0	0	1	male
33	456	0	0	1	0	male
33	457	0	0	1	0	male
34	62	1	0	0	0	male
34	63	1	0	0	0	male
34	64	1	0	0	0	male
34	65	1	0	0	0	male
34	66	1	0	0	1	male
34	67	1	0	0	0	male
34	451	0	0	1	0	male
34	452	0	0	1	0	female
34	453	0	0	1	0	female
34	454	0	0	1	0	female
34	455	0	0	1	0	male
36	496	0	0	1	0	female
36	497	0	0	1	0	male
36	500	0	0	1	0	male
36	661	0	0	0	1	male
36	662	0	0	0	1	male
36	663	0	0	0	1	male
36	665	0	0	0	1	male
37	143	1	0	1	1	female
37	144	1	0	0	0	male
37	145	1	0	0	0	male
37	146	1	0	0	0	male
37	486	0	0	1	0	male
37	488	0	0	1	0	male
37	490	0	0	1	0	male
37	492	0	0	1	0	male
37	493	0	0	1	0	male
38	139	1	0	1	1	male
38	140	1	1	0	0	male
38	141	1	0	0	0	male
38	142	1	0	1	0	male
38	669	0	0	0	1	male
38	670	0	0	0	1	male
38	671	0	0	0	1	male
38	674	0	0	0	1	male
38	675	0	0	0	1	male
38	677	0	0	0	1	male
39	135	1	0	1	0	male
39	136	1	1	0	0	male
39	137	1	0	0	0	male
39	138	1	1	0	0	male
39	501	0	0	1	1	male
39	502	0	0	1	0	male
39	503	0	0	1	1	male
39	504	0	0	1	0	male
39	505	0	0	1	0	male
39	506	0	0	1	1	female
39	507	0	0	1	0	male
39	672	0	0	0	1	male
39	673	0	0	0	1	male
39	676	0	0	0	1	male
39	679	0	0	0	1	male
39	686	0	0	0	1	male
39	688	0	0	0	1	male
39	689	0	0	0	1	male
40	111	1	0	0	0	male
40	112	1	0	0	0	male
40	113	1	0	0	0	male
40	114	1	0	0	0	male
40	115	1	0	0	0	male
40	116	1	0	0	0	male
40	117	1	0	0	0	male
40	118	1	0	0	0	male
40	119	1	0	0	0	male
40	511	0	0	1	0	male
40	512	0	0	1	0	male
40	678	0	0	0	1	male
40	680	0	0	0	1	male
40	681	0	0	0	1	male
40	682	0	0	0	1	male
40	683	0	0	0	1	male
40	693	0	0	0	1	male
41	120	1	0	1	0	male
41	121	1	1	1	0	male
41	122	1	0	0	0	male
41	123	1	0	0	0	male
41	124	1	0	0	0	male
41	125	1	0	0	0	male
41	126	1	0	0	0	male
41	127	1	0	0	0	male
41	128	1	0	0	0	male
41	129	1	0	0	0	male
41	130	1	0	0	0	male
41	131	1	0	0	0	male
41	132	1	0	0	0	male
41	133	1	0	0	0	male
41	134	1	0	0	0	male
41	508	0	0	1	1	male
41	509	0	0	1	0	male
41	510	0	0	1	1	male
41	684	0	0	0	1	male
41	685	0	0	0	1	male
41	687	0	0	0	1	male
41	690	0	0	0	1	male
41	691	0	0	0	1	male
41	692	0	0	0	1	male
42	148	1	0	0	0	male
42	149	1	0	0	0	male
42	150	1	0	0	0	male
42	327	0	1	0	0	male
42	328	0	1	0	1	female
42	329	0	1	0	0	female
42	330	0	1	0	0	male
42	331	0	1	0	0	male
42	332	0	1	1	0	male
42	333	0	1	0	1	male
42	334	0	1	0	0	male
42	335	0	1	0	0	male
42	336	0	1	0	0	male
42	337	0	1	0	0	female
42	338	0	1	0	0	male
42	339	0	1	0	0	male
42	340	0	1	0	0	male
42	341	0	1	0	1	male
42	342	0	1	0	0	male
42	343	0	1	0	0	male
42	344	0	1	0	0	male
42	345	0	1	0	0	male
42	346	0	1	0	0	male
42	347	0	1	0	0	male
42	348	0	1	0	0	male
42	349	0	1	0	0	male
42	350	0	1	0	0	male
42	351	0	1	1	0	male
42	352	0	1	0	1	male
42	353	0	1	0	0	male
42	354	0	1	0	0	male
42	355	0	1	0	0	female
42	356	0	1	0	0	male
42	357	0	1	0	0	male
42	358	0	1	0	0	male
42	359	0	1	0	0	male
42	360	0	1	0	0	male
42	361	0	1	0	0	male
42	362	0	1	0	0	male
42	363	0	1	0	1	male
42	364	0	1	0	0	male
42	365	0	1	0	0	male
42	366	0	1	0	0	male
42	367	0	1	1	1	male
42	368	0	1	0	1	male
42	369	0	1	1	0	female
42	370	0	1	0	0	male
42	371	0	1	0	0	male
42	372	0	1	0	0	male
42	373	0	1	0	0	male
42	374	0	1	0	0	male
42	375	0	1	0	0	male
42	376	0	1	0	0	male
42	377	0	1	0	0	male
42	378	0	1	0	0	male
42	477	0	0	1	1	male
42	478	0	0	1	1	male
42	479	0	0	1	1	male
42	480	0	0	1	1	male
42	481	0	0	1	0	male
42	482	0	0	1	0	male
42	483	0	0	1	0	male
42	484	0	0	1	0	male
42	485	0	0	1	0	male
42	487	0	0	1	0	male
42	489	0	0	1	0	male
42	491	0	0	1	0	male
42	494	0	0	1	0	male
42	495	0	0	1	0	male
42	498	0	0	1	0	male
42	499	0	0	1	0	male
42	657	0	0	0	1	male
42	658	0	0	0	1	male
42	659	0	0	0	1	male
42	660	0	0	0	1	male
42	664	0	0	0	1	male
42	666	0	0	0	1	male
42	667	0	0	0	1	male
42	668	0	0	0	1	male
51	551	0	0	1	1	male
51	552	0	0	1	0	male
51	553	0	0	1	1	female
51	554	0	0	1	0	male
51	555	0	0	1	0	male
51	556	0	0	1	0	male
51	557	0	0	1	0	male
51	559	0	0	1	1	male
51	561	0	0	1	0	male
51	562	0	0	1	0	male
51	564	0	0	1	0	female
51	751	0	0	0	1	male
51	752	0	0	0	1	male
51	753	0	0	0	1	male
51	754	0	0	0	1	male
51	755	0	0	0	1	male
51	756	0	0	0	1	female
51	757	0	0	0	1	male
51	758	0	0	0	1	male
51	759	0	0	0	1	male
51	760	0	0	0	1	male
53	172	1	0	0	0	male
53	173	1	0	0	0	female
53	174	1	0	0	0	male
53	175	1	0	0	0	male
53	176	1	0	0	0	male
53	177	1	1	0	0	female
53	178	1	0	0	0	male
53	547	0	0	1	0	male
53	549	0	0	1	0	male
54	151	1	0	0	0	male
54	152	1	0	0	0	male
54	153	1	0	0	0	male
54	154	1	0	0	0	male
54	155	1	0	0	0	male
54	156	1	0	0	0	male
54	157	1	0	0	0	male
54	158	1	0	0	0	male
54	159	1	0	0	0	male
54	160	1	0	0	0	male
54	161	1	0	0	0	male
54	162	1	0	0	0	male
54	163	1	0	0	0	female
54	164	1	0	0	0	male
54	165	1	0	0	0	male
54	166	1	0	0	0	male
54	167	1	0	1	1	male
54	168	1	1	0	0	male
54	169	1	0	0	0	male
54	179	1	0	0	0	male
54	565	0	0	1	0	male
54	566	0	0	1	0	male
54	567	0	0	1	0	female
54	736	0	0	0	1	male
54	737	0	0	0	1	male
54	738	0	0	0	1	female
54	739	0	0	0	1	male
54	740	0	0	0	1	male
54	741	0	0	0	1	male
54	742	0	0	0	1	male
54	743	0	0	0	1	male
54	744	0	0	0	1	male
54	745	0	0	0	1	male
54	746	0	0	0	1	male
54	747	0	0	0	1	male
54	748	0	0	0	1	male
54	749	0	0	0	1	male
54	750	0	0	0	1	male
55	183	1	1	0	0	male
55	184	1	0	0	0	male
55	185	1	0	0	0	male
55	186	1	0	0	0	male
55	187	1	0	0	0	male
55	188	1	0	1	0	male
55	546	0	0	1	0	male
55	548	0	0	1	1	female
55	550	0	0	1	0	male
56	568	0	0	1	0	male
56	569	0	0	1	1	male
56	570	0	0	1	0	male
56	571	0	0	1	0	male
56	572	0	0	1	0	male
56	573	0	0	1	0	female
58	189	1	0	0	0	male
58	190	1	0	0	0	male
58	191	1	0	0	0	male
58	192	1	0	0	0	male
58	193	1	0	0	0	male
58	194	1	0	1	0	male
58	195	1	0	0	0	female
58	196	1	0	1	0	male
58	197	1	0	0	0	male
58	198	1	0	0	0	male
58	199	1	1	0	0	male
58	200	1	0	0	0	male
58	201	1	0	0	0	male
58	202	1	0	1	0	male
58	203	1	0	0	0	male
60	516	0	0	1	0	male
61	774	0	0	0	1	male
61	775	0	0	0	1	male
61	776	0	0	0	1	female
61	777	0	0	0	1	male
61	778	0	0	0	1	male
61	779	0	0	0	1	male
61	780	0	0	0	1	male
61	781	0	0	0	1	male
61	782	0	0	0	1	male
62	535	0	0	1	0	male
62	536	0	0	1	0	male
62	537	0	0	1	1	male
62	538	0	0	1	0	male
63	513	0	0	1	0	male
63	514	0	0	1	0	male
63	515	0	0	1	0	male
65	531	0	0	1	1	female
65	532	0	0	1	1	male
65	533	0	0	1	0	female
65	534	0	0	1	0	male
66	206	1	0	1	0	male
66	207	1	1	0	0	male
66	208	1	0	0	0	male
66	209	1	0	0	0	male
66	210	1	0	0	1	male
66	211	1	0	1	0	male
66	212	1	0	0	0	male
66	213	1	0	0	0	male
66	214	1	1	1	0	male
66	215	1	1	1	1	male
66	216	1	0	1	0	male
66	217	1	0	0	0	male
66	218	1	0	0	0	male
66	219	1	0	0	0	male
66	526	0	0	1	0
66	527	0	0	1	0	male
66	783	0	0	0	1	male
66	784	0	0	0	1	male
66	785	0	0	0	1	male
66	786	0	0	0	1	male
66	787	0	0	0	1	male
66	788	0	0	0	1	male
66	789	0	0	0	1	male
66	790	0	0	0	1	male
66	791	0	0	0	1	male
66	792	0	0	0	1	male
66	793	0	0	0	1	male
66	794	0	0	0	1	male
66	795	0	0	0	1	male
66	796	0	0	0	1	female
66	797	0	0	0	1	male
66	798	0	0	0	1	male
67	204	1	0	0	0	male
67	205	1	0	0	0	male
67	528	0	0	1	0	male
67	529	0	0	1	0	male
67	530	0	0	1	0	male
70	229	1	0	1	1	male
70	230	1	0	0	0	female
70	231	1	0	0	0	male
70	232	1	0	0	0	male
70	233	1	0	0	0	male
73	234	1	0	0	0	male
73	235	1	0	0	0	male
73	236	1	0	0	0	male
73	237	1	0	0	0	male
73	238	1	0	0	0	male
73	239	1	0	1	0	male
73	240	1	0	0	0	male
73	241	1	0	0	0	male
73	242	1	0	0	0	male
73	243	1	0	0	0	male
74	646	0	0	0	1	male
74	647	0	0	0	1	male
74	648	0	0	0	1	male
74	649	0	0	0	1	male
74	650	0	0	0	1	male
74	651	0	0	0	1	male
74	654	0	0	0	1	male
74	656	0	0	0	1	female
76	220	1	0	0	0	male
76	221	1	0	0	0	female
76	222	1	0	0	0	male
76	223	1	0	0	0	female
76	224	1	0	0	0	male
76	574	0	0	1	0	female
76	575	0	0	1	0	male
76	576	0	0	1	0	male
76	577	0	0	1	0	male
76	578	0	0	1	0	male
76	579	0	0	1	1	male
76	580	0	0	1	0	male
76	581	0	0	1	0	male
76	582	0	0	1	1	male
76	733	0	0	0	1	male
76	734	0	0	0	1	male
76	735	0	0	0	1	male
77	583	0	0	1	0	male
77	584	0	0	1	0	male
77	585	0	0	1	0	male
77	586	0	0	1	0	male
77	587	0	0	1	0	male
77	588	0	0	1	0	male
77	589	0	0	1	0	male
77	590	0	0	1	0	male
77	591	0	0	1	0	female
77	592	0	0	1	0	male
77	593	0	0	1	0	male
77	594	0	0	1	0	male
77	595	0	0	1	0	male
77	596	0	0	1	0	male
77	597	0	0	1	0	male
77	598	0	0	1	0	male
77	599	0	0	1	0	male
77	600	0	0	1	0	male
77	601	0	0	1	0	male
77	602	0	0	1	0	male
77	603	0	0	1	0	male
77	604	0	0	1	0	male
77	605	0	0	1	0	male
77	606	0	0	1	0	male
77	607	0	0	1	0	male
77	799	0	0	0	1	male
77	800	0	0	0	1	male
77	801	0	0	0	1	male
77	802	0	0	0	1	male
77	803	0	0	0	1	male
77	804	0	0	0	1	male
77	805	0	0	0	1	male
78	463	0	0	1	0	male
78	464	0	0	1	0	male
78	465	0	0	1	0	male
78	466	0	0	1	0	male
78	467	0	0	1	0	male
78	468	0	0	1	0	male
78	469	0	0	1	0	female
78	470	0	0	1	0	male
78	471	0	0	1	0	male
78	472	0	0	1	0	female
78	473	0	0	1	0	male
78	474	0	0	1	0	male
78	475	0	0	1	0	female
78	476	0	0	1	0	male
78	608	0	0	1	0	female
78	609	0	0	1	0	male
78	610	0	0	1	0	male
78	611	0	0	1	0	male
78	612	0	0	1	0	male
78	613	0	0	1	0	female
78	614	0	0	1	0	male
78	615	0	0	1	0	male
78	616	0	0	1	0	male
78	617	0	0	1	0	male
78	618	0	0	1	0	female
78	624	0	0	0	1	male
78	625	0	0	0	1	male
78	626	0	0	0	1	male
78	627	0	0	0	1	male
78	634	0	0	0	1	male
78	635	0	0	0	1	male
78	636	0	0	0	1	male
78	637	0	0	0	1	female
78	652	0	0	0	1	male
78	653	0	0	0	1	male
78	655	0	0	0	1	male
79	630	0	0	0	1	male
79	631	0	0	0	1	male
79	632	0	0	0	1	male
79	633	0	0	0	1	male
82	101	1	0	0	0	male
82	102	1	1	0	1	male
82	103	1	0	0	0	male
82	104	1	0	0	0	male
82	105	1	0	0	0	male
82	106	1	0	0	1	male
82	107	1	0	1	0	male
82	108	1	1	0	0	male
82	109	1	0	0	0	male
82	110	1	0	0	0	male
82	438	0	0	1	0	male
82	619	0	0	1	0	male
82	628	0	0	0	1	male
83	620	0	0	1	0	male
83	621	0	0	1	0	male
83	622	0	0	1	0	male
83	623	0	0	1	0	male
83	629	0	0	0	1	male
100	170	1	0	0	0	male
100	171	1	0	0	0	male
100	517	0	0	1	0	female
100	518	0	0	1	0	male
100	519	0	0	1	0	male
100	520	0	0	1	0	male
100	521	0	0	1	0	male
100	522	0	0	1	0	male
100	523	0	0	1	0	male
100	524	0	0	1	0	female
100	525	0	0	1	0	male
100	539	0	0	1	0	male
100	540	0	0	1	0	male
100	541	0	0	1	0	male
100	542	0	0	1	0	male
100	543	0	0	1	0	male
100	544	0	0	1	0	male
100	545	0	0	1	1	male
100	761	0	0	0	1	male
100	762	0	0	0	1	female
100	763	0	0	0	1	male
100	764	0	0	0	1	male
100	765	0	0	0	1	male
100	766	0	0	0	1	male
100	767	0	0	0	1	male
100	768	0	0	0	1	male
100	769	0	0	0	1	male
100	770	0	0	0	1	male
100	771	0	0	0	1	male
100	772	0	0	0	1	male
100	773	0	0	0	1	male
101	180	1	0	0	0	male
101	181	1	0	0	0	male
101	182	1	0	0	0	female
101	379	0	1	0	0	female
101	380	0	1	0	1	male
101	381	0	1	0	1	male
101	382	0	1	0	0	male
101	383	0	1	0	0	male
101	384	0	1	0	0	male
101	385	0	1	0	0	male
101	386	0	1	0	0	male
101	387	0	1	0	0	male
101	388	0	1	0	0	male
101	389	0	1	0	0	male
101	390	0	1	0	0	male
101	391	0	1	0	0	male
101	392	0	1	0	0	male
101	393	0	1	0	0	male
101	394	0	1	0	0	male
101	395	0	1	0	1	male
101	396	0	1	0	0	male
101	397	0	1	0	0	male
101	398	0	1	0	0	male
101	399	0	1	0	0	male
101	400	0	1	0	0	female
101	401	0	1	0	0	male
101	402	0	1	0	0	male
101	403	0	1	0	0	male
101	558	0	0	1	0	male
101	560	0	0	1	0	male
101	563	0	0	1	0	male
102	643	0	0	0	1	male
102	644	0	0	0	1	male
102	645	0	0	0	1	male
999	147	1	0	0	0	male
77n	225	1	0	1	0	male
77n	226	1	0	0	0	male
77n	227	1	0	0	0	male
77n	228	1	0	0	0	male
77s	638	0	0	0	1	male
77s	639	0	0	0	1	male
77s	640	0	0	0	1	male
77s	641	0	0	0	1	male
77s	642	0	0	0	1	male

## Sheet: M galathea_2014_GPS
Plot	Lat	Lon	UTM_32_N	UMT_32_E
1	48.2973	11.6884	5.35284e+06	699382
2	48.2973	11.6887	5.35284e+06	699402
3	48.2973	11.6888	5.35284e+06	699409
4	48.2974	11.6889	5.35285e+06	699418
5	48.2976	11.6888	5.35287e+06	699404
6	48.2972	11.6889	5.35283e+06	699416
7	48.2973	11.6891	5.35284e+06	699433
8	48.2972	11.689	5.35282e+06	699428
9	48.2971	11.6886	5.35282e+06	699391
10	48.2972	11.6884	5.35282e+06	699379
11	48.2973	11.689	5.35284e+06	699421
12	48.2974	11.6888	5.35286e+06	699410
13	48.2972	11.6892	5.35283e+06	699440
15	48.2972	11.6898	5.35283e+06	699482
16	48.297	11.6889	5.35281e+06	699418
17	48.2973	11.6896	5.35284e+06	699468
18	48.2975	11.6892	5.35286e+06	699438
20	48.2975	11.6894	5.35286e+06	699455
22	48.2973	11.6899	5.35285e+06	699489
30	48.2971	11.6895	5.35281e+06	699465
31	48.2967	11.689	5.35278e+06	699427
32	48.2969	11.6895	5.3528e+06	699463
33	48.2969	11.6893	5.3528e+06	699448
34	48.2969	11.689	5.35279e+06	699426
36	48.2985	11.6907	5.35298e+06	699548
37	48.2982	11.6904	5.35295e+06	699524
38	48.298	11.6904	5.35292e+06	699524
39	48.2978	11.6903	5.35289e+06	699515
40	48.2978	11.6898	5.3529e+06	699480
41	48.2979	11.6901	5.35291e+06	699500
42	48.2985	11.6901	5.35297e+06	699503
51	48.2992	11.6907	5.35306e+06	699544
53	48.299	11.6907	5.35304e+06	699546
54	48.299	11.6904	5.35303e+06	699518
55	48.2989	11.691	5.35303e+06	699568
56	48.2989	11.6899	5.35302e+06	699486
58	48.2993	11.6916	5.35307e+06	699608
60	48.2988	11.6915	5.35301e+06	699604
61	48.2988	11.6912	5.35302e+06	699584
62	48.299	11.6916	5.35304e+06	699607
63	48.2987	11.691	5.353e+06	699565
65	48.2989	11.6921	5.35303e+06	699646
66	48.2987	11.6918	5.35301e+06	699625
67	48.2991	11.692	5.35304e+06	699636
70	48.2986	11.6895	5.35298e+06	699457
73	48.2984	11.6892	5.35297e+06	699436
74	48.2983	11.6895	5.35296e+06	699456
76	48.2994	11.6903	5.35308e+06	699508
77	48.2994	11.6903	5.35308e+06	699508
78	48.2982	11.689	5.35294e+06	699420
79	48.2979	11.6889	5.3529e+06	699412
82	48.2977	11.6892	5.35288e+06	699437
83	48.2977	11.6894	5.35289e+06	699449
100	48.2994	11.6912	5.35308e+06	699577
101	48.2992	11.6913	5.35306e+06	699587
102	48.2983	11.6898	5.35296e+06	699481
999	48.2983	11.6902	5.35295e+06	699507
77n	#N/A	#N/A	#N/A	#N/A
77s	#N/A	#N/A	#N/A	#N/A

## Sheet: C arcania_2015
Plot	Number	2015-06-04	2015-06-06	2015-06-14	2015-06-20	sex
1	83	0	1	1	0	male
1	84	0	1	0	0	male
1	85	0	1	0	0	male
1	86	0	1	0	0	male
1	135	0	0	1	0	male
1	174	0	0	1	0	male
1	175	0	0	1	0	male
1	176	0	0	1	0	female
1	177	0	0	1	0	male
1	178	0	0	1	0	male
1	179	0	0	1	0	male
1	180	0	0	1	0	female
1	183	0	0	1	0	male
1	184	0	0	1	0	male
1	272	0	0	0	1	female
1	273	0	0	0	1	male
1	274	0	0	0	1	male
1	275	0	0	0	1	male
1	367	0	0	0	1	male
1	377	0	0	0	1	female
2	1	1	1	0	0	male
2	2	1	0	0	0	male
2	3	1	1	0	0	male
2	4	1	0	0	0	male
2	5	1	0	0	0	male
2	87	0	1	0	0	male
2	88	0	1	1	0	male
2	89	0	1	0	0	male
2	90	0	1	0	0	male
2	105	0	0	1	0	male
2	132	0	0	0	1	female
2	182	0	0	1	0	female
2	185	0	0	1	0	male
2	186	0	0	1	0	male
2	276	0	0	0	1	male
2	277	0	0	0	1	male
2	278	0	0	0	1	male
2	279	0	0	0	1	male
2	280	0	0	0	1	?
2	281	0	0	0	1	male
2	282	0	0	0	1	male
2	283	0	0	0	1	male
2	379	0	0	0	1	male
2	380	0	0	0	1	male
2	K 164	0	0	0	1	male
3	6	1	0	0	0	male
3	7	1	0	0	0	male
3	8	1	0	0	0	male
3	9	1	0	0	0	male
3	10	1	0	0	0	male
3	11	1	0	0	0	male
3	12	1	1	0	0	male
3	13	0	1	0	0	male
3	23	0	1	0	0	male
3	90	0	0	1	0	male
3	91	0	1	0	0	male
3	92	0	1	0	0	male
3	93	0	1	0	0	male
3	94	0	1	0	0	male
3	95	0	1	0	0	male
3	96	0	1	0	0	male
3	97	0	1	0	0	male
3	98	0	1	0	0	male
3	99	0	1	0	0	male
3	181	0	0	1	0	male
3	187	0	0	1	1	female
3	188	0	0	1	0	female
3	189	0	0	1	0	male
3	190	0	0	1	0	male
3	191	0	0	1	0	female
3	284	0	0	0	1	male
3	285	0	0	0	1	female
3	286	0	0	0	1	male
3	287	0	0	0	1	female
3	288	0	0	0	1	male
3	289	0	0	0	1	male
3	368	0	0	0	1	male
3	369	0	0	0	1	female
3	370	0	0	0	1	male
3	371	0	0	0	1	male
3	372	0	0	0	1	male
3	373	0	0	0	1	male
3	k13	0	0	1	0	male
4	13	1	0	0	0	male
4	14	1	0	0	0	male
4	15	1	0	0	0	male
4	16	1	0	0	0	male
4	17	1	1	0	0	male
4	18	1	1	0	0	male
4	19	1	0	0	0	male
4	20	1	0	0	0	male
4	21	1	0	0	0	male
4	22	1	0	0	0	male
4	23	1	0	0	0	male
4	24	1	0	0	0	male
4	25	1	0	0	0	male
4	26	1	0	0	0	male
4	27	1	0	0	0	male
4	28	1	0	0	0	male
4	52	0	1	0	0	male
4	95	0	0	1	0	male
4	100	0	1	0	0	male
4	101	0	1	0	0	male
4	102	0	1	0	0	male
4	103	0	1	0	0	male
4	104	0	1	0	0	male
4	192	0	0	1	0	female
4	193	0	0	1	0	male
4	194	0	0	1	0	male
4	195	0	0	1	0	male
4	196	0	0	1	0	male
4	290	0	0	0	1	male
4	374	0	0	0	1	female
4	375	0	0	0	1	male
4	376	0	0	0	1	male
4	378	0	0	0	1	male
4	K 119	0	0	0	1	male
4	k13	0	0	1	0	male
5	2	0	1	0	0	male
5	5	0	1	0	0	male
5	6	0	1	0	0	male
5	29	1	0	0	0	male
5	30	1	0	0	0	male
5	31	1	0	0	0	male
5	32	1	0	0	0	male
5	33	1	0	0	0	male
5	105	0	1	0	0	male
5	106	0	1	0	0	male
5	107	0	1	0	0	male
5	197	0	0	1	0	male
5	198	0	0	1	0	male
5	199	0	0	1	0	female
5	200	0	0	1	0	male
5	291	0	0	0	1	female
5	292	0	0	0	1	male
5	293	0	0	0	1	female
5	294	0	0	0	1	male
5	295	0	0	0	1	male
5	296	0	0	0	1	female
5	381	0	0	0	1	female
5	382	0	0	0	1	male
5	383	0	0	0	1	female
5	384	0	0	0	1	female
5	W183	0	0	0	1	male
6	34	1	0	0	0	male
6	35	1	0	0	0	male
6	36	1	0	0	0	male
6	37	1	1	0	0	male
6	38	1	0	0	0	male
6	39	1	0	0	0	male
6	50	0	1	0	0	male
6	108	0	1	0	0	male
6	109	0	1	0	0	male
6	110	0	1	0	0	male
6	111	0	1	0	0	male
6	112	0	1	0	0	male
6	190	0	0	0	1	male
6	201	0	0	1	0	male
6	202	0	0	1	0	male
6	203	0	0	1	0	male
6	204	0	0	1	0	male
6	205	0	0	1	0	female
6	206	0	0	1	0	male
6	207	0	0	1	0	male
6	208	0	0	1	0	female
6	209	0	0	1	0	male
6	210	0	0	1	0	male
6	211	0	0	1	0	male
6	212	0	0	1	0	male
6	213	0	0	1	0	male
6	214	0	0	1	0	male
6	215	0	0	1	0	male
6	297	0	0	0	1	male
6	298	0	0	0	1	male
6	299	0	0	0	1	female
6	300	0	0	0	1	male
6	301	0	0	0	1	male
6	302	0	0	0	1	male
6	303	0	0	0	1	male
6	304	0	0	0	1	male
6	385	0	0	0	1	female
6	386	0	0	0	1	male
6	387	0	0	0	1	female
6	388	0	0	0	1	male
6	K 24	0	0	0	1	male
7	9	0	1	0	0	male
7	33	0	1	0	0	male
7	40	1	0	0	0	male
7	41	1	0	0	0	male
7	113	0	1	0	0	male
7	114	0	1	0	0	male
7	115	0	1	0	0	male
7	216	0	0	1	0	male
7	217	0	0	1	0	male
7	218	0	0	1	0	male
7	219	0	0	1	0	male
7	220	0	0	1	0	male
7	221	0	0	1	0	male
7	305	0	0	0	1	female
7	306	0	0	0	1	male
7	307	0	0	0	1	male
7	389	0	0	0	1	male
7	390	0	0	0	1	male
7	391	0	0	0	1	male
7	K 172	0	0	0	1	male
7	W10	0	0	0	1	?
8	42	1	0	0	0	male
8	43	1	1	0	0	male
8	44	1	0	0	0	male
8	45	1	1	0	0	male
8	46	1	0	0	0	male
8	47	1	0	0	0	male
8	86	0	0	0	1	male
8	116	0	1	0	0	male
8	117	0	1	0	0	male
8	118	0	1	0	0	male
8	119	0	1	0	0	male
8	120	0	1	0	0	male
8	121	0	1	0	0	male
8	222	0	0	1	0	male
8	223	0	0	1	0	male
8	224	0	0	1	1	male
8	225	0	0	1	0	male
8	308	0	0	0	1	male
8	309	0	0	0	1	female
8	310	0	0	0	1	male
8	392	0	0	0	1	male
8	393	0	0	0	1	male
8	394	0	0	0	1	male
8	395	0	0	0	1	male
8	K 120	0	0	0	1	male
8	W321	0	0	0	1	?
9	37	0	1	0	0	male
9	48	1	0	0	0	male
9	49	1	0	0	0	male
9	50	1	0	0	0	male
9	51	1	0	0	0	male
9	52	1	0	0	0	male
9	53	1	0	0	0	male
9	122	0	1	0	0	male
9	123	0	1	0	0	male
9	124	0	1	0	0	male
9	125	0	1	0	0	male
9	226	0	0	1	0	female
9	227	0	0	1	0	male
9	228	0	0	1	0	female
9	229	0	0	1	0	male
9	230	0	0	1	0	male
9	231	0	0	1	0	female
9	311	0	0	0	1	male
9	312	0	0	0	1	male
9	313	0	0	0	1	male
9	314	0	0	0	1	female
9	315	0	0	0	1	female
9	316	0	0	0	1	female
9	317	0	0	0	1	female
9	318	0	0	0	1	male
9	319	0	0	0	1	female
9	396	0	0	0	1	male
9	397	0	0	0	1	female
9	398	0	0	0	1	male
9	399	0	0	0	1	female
9	400	0	0	0	1	male
9	401	0	0	0	1	male
9	402	0	0	0	1	female
9	403	0	0	0	1	male
9	?	0	0	1	0	male
9	K11	0	0	0	1	?
9	K19	0	0	1	0	male
10	54	1	0	0	0	male
10	55	1	0	0	0	male
10	56	1	0	0	0	male
10	57	1	0	0	0	male
10	126	0	1	0	0	male
10	127	0	1	0	0	male
10	128	0	1	0	0	male
10	129	0	1	0	0	male
10	130	0	1	0	0	male
10	131	0	1	0	0	male
10	132	0	1	0	0	male
10	134	0	0	1	0	male
10	144	0	0	0	1	male
10	232	0	0	1	0	male
10	233	0	0	1	0	male
10	234	0	0	1	0	male
10	320	0	0	0	1	male
10	321	0	0	0	1	female
10	322	0	0	0	1	male
10	323	0	0	0	1	male
10	324	0	0	0	1	male
10	325	0	0	0	1	female
10	326	0	0	0	1	female
10	404	0	0	0	1	male
10	405	0	0	0	1	male
10	406	0	0	0	1	female
10	407	0	0	0	1	female
10	408	0	0	0	1	female
10	K 102	0	0	0	1	male
10	K249	0	0	0	1	?
10	K55	0	0	1	0	male
10	w285	0	0	0	1	?
11	58	1	0	0	0	male
11	59	1	0	0	0	male
11	75	0	1	0	0	male
11	91	0	0	1	0	male
11	133	0	1	0	0	male
11	134	0	1	0	0	male
11	135	0	1	0	0	male
11	136	0	1	0	0	male
11	137	0	1	0	0	male
11	235	0	0	1	0	male
11	236	0	0	1	0	male
11	237	0	0	1	0	male
11	238	0	0	1	0	male
11	327	0	0	0	1	female
11	328	0	0	0	1	male
11	329	0	0	0	1	female
11	330	0	0	0	1	male
11	409	0	0	0	1	male
11	410	0	0	0	1	male
11	411	0	0	0	1	female
11	412	0	0	0	1	male
11	413	0	0	0	1	female
12	14	0	0	1	0	male
12	60	1	0	0	0	male
12	61	1	0	0	0	male
12	62	1	0	0	0	male
12	138	0	1	0	0	female
12	139	0	1	0	0	male
12	140	0	1	0	0	male
12	141	0	1	0	0	male
12	142	0	1	0	0	male
12	143	0	1	0	0	male
12	144	0	1	0	0	male
12	239	0	0	1	0	male
12	240	0	0	1	0	male
12	241	0	0	1	0	male
12	242	0	0	1	0	male
12	243	0	0	1	0	male
12	244	0	0	1	0	female
12	245	0	0	1	0	male
12	246	0	0	1	0	male
12	247	0	0	1	0	male
12	331	0	0	0	1	male
12	332	0	0	0	1	female
12	333	0	0	0	1	male
12	334	0	0	0	1	male
12	335	0	0	0	1	male
12	414	0	0	0	1	?
12	415	0	0	0	1	?
12	416	0	0	0	1	?
12	K 23	0	0	0	1	male
12	W251	0	0	0	1	?
13	14	0	0	1	0	male
13	47	0	1	0	0	male
13	63	1	1	0	0	male
13	64	1	0	0	0	male
13	65	0	1	0	0	male
13	133	0	0	1	0	male
13	145	0	1	0	0	male
13	146	0	1	0	0	male
13	147	0	1	0	0	male
13	148	0	1	0	0	male
13	248	0	0	1	0	male
13	249	0	0	1	0	male
13	250	0	0	1	0	male
13	251	0	0	1	0	female
13	252	0	0	1	0	male
13	336	0	0	0	1	female
13	337	0	0	0	1	male
13	338	0	0	0	1	male
13	339	0	0	0	1	male
13	417	0	0	0	1	male
13	418	0	0	0	1	female
13	419	0	0	0	1	male
14	61	0	1	0	0	male
14	65	1	0	0	0	male
14	66	1	0	0	0	male
14	67	1	0	0	0	male
14	68	1	0	0	0	male
14	71	0	1	0	0	male
14	149	0	1	0	0	male
14	150	0	1	0	0	male
14	151	0	1	1	0	male
14	152	0	1	0	0	male
14	153	0	1	0	0	male
14	154	0	1	0	0	male
14	155	0	1	0	0	female
14	156	0	1	0	0	male
14	157	0	1	0	0	male
14	158	0	1	0	0	male
14	159	0	1	0	0	male
14	160	0	1	0	0	male
14	161	0	1	0	0	male
14	253	0	0	1	0	female
14	254	0	0	1	0	male
14	255	0	0	1	0	male
14	256	0	0	1	0	male
14	257	0	0	1	0	male
14	258	0	0	1	0	female
14	259	0	0	1	0	male
14	260	0	0	1	0	male
14	261	0	0	1	0	male
14	262	0	0	1	0	male
14	340	0	0	0	1	male
14	341	0	0	0	1	male
14	342	0	0	0	1	male
14	343	0	0	0	1	male
14	344	0	0	0	1	female
14	345	0	0	0	1	male
14	346	0	0	0	1	male
14	420	0	0	0	1	female
14	421	0	0	0	1	female
14	422	0	0	0	1	female
14	423	0	0	0	1	male
14	424	0	0	0	1	female
14	W300	0	0	0	1	?
15	46	0	1	0	0	male
15	69	1	0	0	0	male
15	70	1	0	0	0	male
15	71	1	0	0	0	male
15	72	1	0	0	0	female
15	73	1	0	0	0	male
15	74	1	0	0	0	male
15	75	1	0	0	0	male
15	162	0	1	0	0	female
15	163	0	1	0	0	male
15	164	0	1	0	0	male
15	165	0	1	0	0	female
15	175	0	0	0	1	male
15	262	0	0	0	1	male
15	263	0	0	1	0	male
15	264	0	0	1	0	male
15	265	0	0	1	0	male
15	266	0	0	1	0	male
15	267	0	0	1	0	male
15	268	0	0	1	0	male
15	269	0	0	1	0	male
15	270	0	0	1	0	female
15	271	0	0	1	0	male
15	347	0	0	0	1	male
15	348	0	0	0	1	male
15	349	0	0	0	1	male
15	350	0	0	0	1	male
15	351	0	0	0	1	male
15	352	0	0	0	1	male
15	353	0	0	0	1	male
15	354	0	0	0	1	male
15	355	0	0	0	1	male
15	425	0	0	0	1	female
15	426	0	0	0	1	female
15	427	0	0	0	1	male
15	428	0	0	0	1	female
15	429	0	0	0	1	female
15	K249	0	0	0	1	?
16	76	1	0	0	0	male
16	166	0	1	0	0	male
16	167	0	1	0	0	male
16	168	0	1	0	0	male
16	356	0	0	0	1	female
16	430	0	0	0	1	female
17	169	0	1	0	0	male
17	431	0	0	0	1	male
17	432	0	0	0	1	male
17	K 43	0	0	0	1	male
18	63	0	1	0	0	male
18	67	0	0	0	1	male
18	72	0	1	0	0	female
18	77	1	0	0	0	male
18	78	1	0	0	0	male
18	79	1	0	0	0	male
18	80	1	0	0	0	male
18	81	1	0	0	0	male
18	170	0	1	0	0	male
18	357	0	0	0	1	female
18	358	0	0	0	1	male
18	359	0	0	0	1	male
18	360	0	0	0	1	male
18	361	0	0	0	1	female
18	433	0	0	0	1	male
18	434	0	0	0	1	male
18	435	0	0	0	1	female
19	24	0	1	0	0	male
19	82	1	0	0	0	male
19	171	0	1	0	0	male
19	172	0	1	0	0	male
19	173	0	1	0	0	male
19	362	0	0	0	1	male
19	363	0	0	0	1	male
19	364	0	0	0	1	male
19	436	0	0	0	1	male
19	437	0	0	0	1	male
19	438	0	0	0	1	male
19	439	0	0	0	1	female
20	365	0	0	0	1	male
20	366	0	0	0	1	male
20	440	0	0	0	1	male
20	441	0	0	0	1	female
20	442	0	0	0	1	male
20	443	0	0	0	1	male
20	K11	0	0	0	1	male

## Sheet: C arcania_2015_GPS
Plot	Lat	Lon	UTM_32_N	UMT_32_E
1	48.2973	11.6884	5.35284e+06	699382
2	48.2973	11.6887	5.35284e+06	699402
3	48.2973	11.6888	5.35284e+06	699409
4	48.2974	11.6889	5.35285e+06	699418
5	48.2976	11.6888	5.35287e+06	699404
6	48.2972	11.6889	5.35283e+06	699416
7	48.2973	11.6891	5.35284e+06	699433
8	48.2972	11.689	5.35282e+06	699428
9	48.2971	11.6886	5.35282e+06	699391
10	48.2972	11.6884	5.35282e+06	699379
11	48.2973	11.689	5.35284e+06	699421
12	48.2974	11.6888	5.35286e+06	699410
13	48.2972	11.6892	5.35283e+06	699440
14	48.2972	11.6892	5.35283e+06	699440
15	48.2972	11.6898	5.35283e+06	699482
16	48.297	11.6889	5.35281e+06	699418
17	48.2973	11.6896	5.35284e+06	699468
18	48.2975	11.6892	5.35286e+06	699438
19	48.2973	11.6894	5.35284e+06	699451
20	48.2975	11.6894	5.35286e+06	699455

## Sheet: E medusa_2015
Plot	Nummer	2015-06-04	2015-06-06	2015-06-14	sex
1	1	1	0	0	male
1	2	1	0	0	male
1	3	1	0	0	male
1	4	1	0	0	male
1	5	1	0	0	male
1	6	1	0	0	male
1	7	1	0	0	female
1	8	1	0	0	male
1	43	0	1	0	male
2	9	1	0	0	female
2	10	1	0	0	male
2	11	1	0	0	male
2	x	0	1	0	?
3	12	1	0	0	male
3	33	0	1	0	male
4	13	1	0	0	male
4	14	1	0	0	female
4	15	1	0	0	male
4	16	1	0	0	male
4	21	0	1	0	male
4	23	0	1	0	male
4	42	0	1	0	male
4	44	0	1	0	male
4	45	0	1	0	male
5	14	0	1	0	female
5	17	1	0	0	male
5	18	1	0	0	male
5	112 (104)	0	0	1	male
6	19	1	0	0	male
6	20	1	0	0	male
6	46	0	1	0	male
6	47	0	1	0	male
6	48	0	1	0	male
7	49	0	1	0	male
7	x	1	0	0	?
8	8	0	1	0	male
8	15	0	1	0	male
8	21	1	0	0	male
8	50	0	1	0	male
9	22	1	0	0	female
9	51	0	1	0	male
9	x	1	0	0	?
10	23	1	0	0	male
10	24	1	0	0	female
10	25	1	0	0	male
10	x	0	1	0	?
11	8	0	1	0	male
11	52	0	1	0	male
11	x	1	0	0	?
12	26	1	0	0	male
12	27	1	0	0	female
12	28	1	0	0	male
12	42	0	1	0	male
12	53	0	1	0	male
13	29	1	0	0	female
13	30	1	0	0	female
13	31	1	0	0	male
13	41	0	1	0	male
13	54	0	1	0	male
14	32	1	0	0	male
14	33	1	0	0	male
14	34	1	0	0	male
14	55	0	1	0	female
15	35	1	0	0	male
15	36	1	0	0	male
15	37	1	0	0	male
15	38	1	0	0	male
15	x	0	1	0	?
16	30	0	1	0	female
16	34	0	1	0	male
16	39	1	0	0	female
16	40	1	0	0	male
16	56	0	1	0	male
17	100	0	1	0	female
17	101	0	1	0	female
17	x	1	0	0	?
18	20	0	1	0	male
18	37	0	1	0	male
18	x	1	0	0	?
19	41	1	0	0	male
19	102	0	1	0	male
20	42	1	0	0	male
20	103	0	1	0	male

## Sheet: E medusa_2015_GPS
Plot	Lat	Lon	UTM_32_N	UMT_32_E
1	48.2973	11.6884	5.35284e+06	699382
2	48.2973	11.6887	5.35284e+06	699402
3	48.2973	11.6888	5.35284e+06	699409
4	48.2974	11.6889	5.35285e+06	699418
5	48.2976	11.6888	5.35287e+06	699404
6	48.2972	11.6889	5.35283e+06	699416
7	48.2973	11.6891	5.35284e+06	699433
8	48.2972	11.689	5.35282e+06	699428
9	48.2971	11.6886	5.35282e+06	699391
10	48.2972	11.6884	5.35282e+06	699379
11	48.2973	11.689	5.35284e+06	699421
12	48.2974	11.6888	5.35286e+06	699410
13	48.2972	11.6892	5.35283e+06	699440
14	48.2972	11.6892	5.35283e+06	699440
15	48.2972	11.6898	5.35283e+06	699482
16	48.297	11.6889	5.35281e+06	699418
17	48.2973	11.6896	5.35284e+06	699468
18	48.2975	11.6892	5.35286e+06	699438
19	48.2973	11.6894	5.35284e+06	699451
20	48.2975	11.6894	5.35286e+06	699455

## Sheet: M galathea_2015
Plot	Number	2015-06-14	2015-06-25	2015-07-02	sex
1	1	1	0	0	male
1	2	1	0	0	male
1	15	0	0	0	male
1	16	0	1	0	male
1	17	0	1	0	male
1	18	0	1	0	male
1	19	0	1	0	male
1	20	0	1	0	male
1	21	0	1	0	male
1	22	0	1	0	male
1	102	0	0	1	male
1	103	0	0	1	male
1	104	0	0	1	male
2	3	1	0	0	male
2	4	1	0	0	male
2	23	0	1	0	male
2	24	0	1	0	male
2	25	0	1	0	male
2	26	0	1	0	male
2	27	0	1	0	male
2	28	0	1	0	male
2	29	0	1	0	male
2	30	0	1	0	male
2	105	0	0	1	male
2	106	0	0	1	male
2	107	0	0	1	male
2	108	0	0	1	female
2	109	0	0	1	male
2	W89	0	0	1	male
3	5	1	0	0	male
3	6	1	0	0	male
3	31	0	1	0	male
3	32	0	1	0	male
3	33	0	1	0	male
3	34	0	1	0	male
3	35	0	1	0	female
3	36	0	1	0	male
3	117	0	0	1	female
3	118	0	0	1	male
3	119	0	0	1	male
3	120	0	0	1	female
3	121	0	0	1	male
3	W50	0	0	1	male
4	7	1	0	0	male
4	8	1	0	0	male
4	37	0	1	0	male
4	38	0	1	0	male
4	39	0	1	0	male
4	40	0	1	0	male
4	110	0	0	1	male
4	111	0	0	1	male
4	112	0	0	1	male
4	113	0	0	1	male
4	114	0	0	1	male
4	115	0	0	1	male
4	116	0	0	1	male
5	9	1	0	0	male
5	41	0	1	0	male
5	42	0	1	0	male
5	122	0	0	1	male
5	123	0	0	1	male
6	10	1	0	0	male
6	43	0	1	0	male
6	44	0	1	0	male
6	45	0	1	0	male
6	46	0	1	0	male
6	47	0	1	0	male
6	48	0	1	0	male
6	49	0	1	0	male
6	50	0	1	0	male
6	51	0	1	0	male
6	52	0	1	0	male
6	124	0	0	1	male
6	125	0	0	1	male
6	126	0	0	1	male
6	127	0	0	1	male
7	11	1	0	0	male
7	53	0	1	0	male
7	54	0	1	0	male
7	128	0	0	1	female
8	12	1	0	0	male
8	55	0	1	0	male
8	56	0	1	0	male
8	57	0	1	0	male
8	58	0	1	0	male
8	129	0	0	1	male
9	59	0	1	0	male
9	60	0	1	0	male
9	61	0	1	0	male
9	62	0	1	0	male
9	63	0	1	0	male
9	64	0	1	0	male
9	130	0	0	1	male
9	131	0	0	1	male
9	132	0	0	1	male
9	133	0	0	1	female
9	134	0	0	1	male
9	135	0	0	1	male
9	136	0	0	1	male
10	65	0	1	0	female
10	66	0	1	0	male
10	67	0	1	0	male
10	68	0	1	0	male
10	137	0	0	2
10	139	0	0	1	female
10	140	0	0	1	male
10	K137	0	0	1	?
11	13	1	0	0	male
11	69	0	1	0	male
11	141	0	0	1	male
11	142	0	0	1	male
12	70	0	1	0	male
12	71	0	1	0	male
12	72	0	1	0	male
12	143	0	0	1	male
12	144	0	0	1	male
12	145	0	0	1	female
12	W82	0	0	1	male
13	73	0	1	0	male
13	74	0	1	0	male
13	75	0	1	0	female
13	146	0	0	1	male
13	147	0	0	1	male
13	148	0	0	1	female
13	12 (76)	0	1	0	female
14	77	0	1	0	female
14	78	0	1	0	male
14	79	0	1	0	male
14	80	0	1	0	male
14	149	0	0	1	male
14	150	0	0	1	male
14	151	0	0	1	female
15	14	1	0	0	male
15	81	0	1	0	male
15	82	0	1	0	male
15	83	0	1	0	male
15	84	0	1	0	male
15	85	0	1	0	male
15	152	0	0	1	female
15	153	0	0	1	male
15	154	0	0	1	male
15	155	0	0	1	male
15	156	0	0	1	male
15	157	0	0	1	male
15	158	0	0	1	male
15	159	0	0	1	female
15	160	0	0	1	male
15	161	0	0	1	male
15	162	0	0	1	male
15	163	0	0	1	male
15	K 50	0	1	0	male
15	K200	0	0	1	?
15	W3	0	0	1	male
15	W62	0	0	1	male
15	W94	0	0	1	male
16	86	0	1	0	male
16	87	0	1	0	female
16	164	0	0	1	male
16	K 29	0	1	0	male
17	88	0	1	0	male
17	89	0	1	0	male
17	90	0	1	0	male
17	91	0	1	0	male
17	92	0	1	0	male
17	93	0	1	0	male
17	94	0	1	0	male
17	95	0	1	0	male
17	165	0	0	1	male
17	166	0	0	1	male
17	167	0	0	1	male
18	96	0	1	0	male
18	97	0	1	0	male
18	168	0	0	1	female
18	169	0	0	1	male
19	98	0	1	0	male
19	99	0	1	0	male
19	170	0	0	1	male
19	171	0	0	1	male
19	172	0	0	1	male
19	173	0	0	1	male
19	174	0	0	1	male
19	W37	0	0	1	male
20	100	0	1	0	male
20	101	0	1	0	male
20	175	0	0	1	male
20	176	0	0	1	male
20	K205	0	0	1	?

## Sheet: M galathea_2015_GPS
Plot	Lat	Lon	UTM_32_N	UMT_32_E
1	48.2973	11.6884	5.35284e+06	699382
2	48.2973	11.6887	5.35284e+06	699402
3	48.2973	11.6888	5.35284e+06	699409
4	48.2974	11.6889	5.35285e+06	699418
5	48.2976	11.6888	5.35287e+06	699404
6	48.2972	11.6889	5.35283e+06	699416
7	48.2973	11.6891	5.35284e+06	699433
8	48.2972	11.689	5.35282e+06	699428
9	48.2971	11.6886	5.35282e+06	699391
10	48.2972	11.6884	5.35282e+06	699379
11	48.2973	11.689	5.35284e+06	699421
12	48.2974	11.6888	5.35286e+06	699410
13	48.2972	11.6892	5.35283e+06	699440
14	48.2972	11.6892	5.35283e+06	699440
15	48.2972	11.6898	5.35283e+06	699482
16	48.297	11.6889	5.35281e+06	699418
17	48.2973	11.6896	5.35284e+06	699468
18	48.2975	11.6892	5.35286e+06	699438
19	48.2973	11.6894	5.35284e+06	699451
20	48.2975	11.6894	5.35286e+06	699455

[truncated: 6 more sheets: C arcania_2017, C arcania_2017_GPS, E medusa_2017, E medusa 2017 GPS, M galathea_2017, M galathea_2017_GPS]
